# Supplementary material for: Presence and Diversity of Different Enteric Viruses in Wild Norway Rats (Rattus norvegicus)
Source: Viruses. 2021 May 26;13(6):992. doi: 10.3390/v13060992 (PMC8227696; doi:10.3390/v13060992)
Supplement: Supplementary file 1 [file viruses-13-00992-s001.zip]

Archive with 1 entries (1 files):
- viruses-1221140-si final.pdf
